# Supplementary material for: Diagnostic Considerations for Neurolymphomatosis: A Natural History Analysis
Source: Cancers (Basel). 2026 Jun 25;18(13):2068. doi: 10.3390/cancers18132068 (PMC13359875; doi:10.3390/cancers18132068)
Supplement: Supplementary file 1 [file cancers-18-02068-s001.zip]

Archive with 4 entries (4 files):
- cancers-4346891-supplementary materials(Tables).pdf
- Supplementary Figure S1.tif
- Supplementary Figure S2.tif
- Supplementary Figure S3.tif
